# Supplementary material for: Transcriptome Analysis of Sweet Cherry (Prunus avium L.) Cultivar ‘Lapins’ upon Infection of Pseudomonas syringae pv. syringae
Source: Plants (Basel). 2023 Oct 29;12(21):3718. doi: 10.3390/plants12213718 (PMC10647540; doi:10.3390/plants12213718)
Supplement: Supplementary file 1 [file plants-12-03718-s001.zip]

Archive with 3 entries (3 files):
- Cui_Supp.Figs_edited.pdf
- Cui_Supp.Tables.part1.pdf
- Cui_Supp.Tables.part2.xlsx
